# Supplementary material for: Characterization of the CCT family and analysis of gene expression in Aegilops tauschii
Source: PLoS One. 2017 Dec 8;12(12):e0189333. doi: 10.1371/journal.pone.0189333 (PMC5722339; doi:10.1371/journal.pone.0189333)
Supplement: S1 Table — (XLSX) [file pone.0189333.s002.xlsx]

## Sheet: Sheet1
S1 Table. List of qRT-PCR primers used in this study.
Gene	Primer sequences
AetCCT1	F:CAGATGGCATTCCCTACCG; R:TGAAGTTCCGCTCGTTCCT
AetCCT2	F:TCCAGTTCTTCGGGCAGG; R:GTCAAGCGTGAGGCCATGT
AetCCT3	F:TGTGACCATCAGCGACCTG; R:CATCTTGGCGAACCTCCC
AetCCT4	F:AATGGTGCCGCCGACTT; R:TTGGAATCATTGCCACTCTTAG
AetCCT5	F:TCAGATTACGCTGCTATTGGG; R:GTCAGGGTAGACCACGTCGTA
AetCCT6	F:CTTCAGATTACGCTGCTATTGG; R:GAGACTTGCTCGGAAAGTTCAT
AetCCT7	F:TGGAGCAAAGGAATGAGGG; R:TGATGGAGCATTGTTGGTGG
AetCCT8	F:CCACCAGAGGAACTTCACCAA; R:TGTACCCGCAGTAGTCGTAGC
AetCCT9	F:CCAGTAAGCCGCAAGTGTT; R:GTTGGGCAGTAGCCATAAGAT
AetCCT10	F:GCACCAAGCGCAACCAA; R:ACAGCCGCCGTCGTCAT
AetCCT11	F:TCTTTGGCATTACCTCAGCA; R:GCTCGTCTTGACCCATGTG
AetCCT12	F:CCGTGCTCTGCTCCGTAA; R:GCAAATACTGTGACTCGTGATCTTA
AetCCT13	F:CCTTGCCGCAGTGACCT; R:TGAGAGAGTGGAGTCAAAGCAG
AetCCT14	F:ATAGGGAGAAGAGGAAGAGGC; R:GTTCGCACCAGCTTGAGG
AetCCT15	F:CAAGGTTCAAGCAGCATTAGC; R:TGGATGGTTGGAAGGGTCA
AetCCT16	F:CGGAGGTGTCCTCGATGAT; R:TGGAGGAGACGGCGATGT
AetCCT17	F:TCCATCCCAGCCCATCA; R:GCATCACCAGCGTTACCAA
AetCCT18	F:ACATTCCAACGCAGCCTATC; R:CGCCATGCCCATGAACT
AetCCT19	F:AGGAAGAGGGTCAAGGG; R:CTGGCACAGATTAAAGAACAG
AetCCT20	F:GACTTGTTGCTCCACGACC; R:GTATCTTCTTGGCGAACAGC
AetCCT21	F:GGAGCCATCGGTCACTTCT; R:GTGCTTCGGCATACGCC
AetCCT22	F:GTGTATCACCAATGCTCCTTATG; R:CCTTGCGAGATTCATACCTG
AetCCT23	F:GGCTTTATGATCAAGAGTTACAGT; R:ACCTTCATTCGCTTGTTGC
AetCCT24	F:GGTGTTCGTGGATGTGGC; R:TGATGAAACGACCCTTCAAG
AetCCT25	F:GATGAGCCTGTTTGACCTGC; R:TTGTGGAACTTGCGGTTCTT
AetCCT26	F:AAGCCGCAGGCGTACAT; R:CATCAGCCTCGCCACCC
