# Supplementary material for: Characterization of the CCT family and analysis of gene expression in Aegilops tauschii
Source: PLoS One. 2017 Dec 8;12(12):e0189333. doi: 10.1371/journal.pone.0189333 (PMC5722339; doi:10.1371/journal.pone.0189333)
Supplement: S2 Table — (XLSX) [file pone.0189333.s003.xlsx]

## Sheet: Sheet1
S2 Table. Orthologue CCT genes in Rice and Arabidopsis.
Gene	Rice Orthologue		Arabidopsis Orthologue		Protein domain	subfamily	Function reported
	gene name	Locus ID	gene name	TAIR Locus ID
AetCCT1	OsCMF10	LOC_Os10g32900		At1g04500	CCT	CMF
AetCCT2	OsCMF8 (OsI,Ghd7)	LOC_Os07g15770			CCT	CMF	Ghd7 functions to integrate the dynamic environmental inputs with phase transition, architecture regulation, and stress response to maximize the reproductive success of the rice plant[20].
AetCCT3	OsCMF6	LOC_Os05g51690		At4g27900	CCT	CMF
AetCCT4	OsPRR37(Ghd7.1)	LOC_Os07g49460	PRR3	At5g60100	RR,CCT	PRR	Ghd7.1 contributes greatly to regulating rice photoperiodic flowering, plant architecture and grain productivity[21].
AetCCT5	OsR	LOC_Os07g47140		At2g47890	B1,CCT	COL
AetCCT6	OsR	LOC_Os07g47140		At2g47890	B1,CCT	COL
AetCCT7	OsTOC1	LOC_Os02g40510	TOC1/PRR1	At5g61380	RR,CCT	PRR	regulate circadian rhythms and control flowering time[22].
AetCCT8	OsCMF5	LOC_Os05g38990		At1g63820	CCT	CMF
AetCCT9	OsPRR59	LOC_Os11g05930		At2g46670	RR,CCT	PRR
AetCCT10	OsCMF12	LOC_Os11g01074.4	RPP30/GAF1	At5g59980	CCT	CMF
AetCCT11	OsP	LOC_Os03g22770		At2g47890	B1,CCT	COL
AetCCT12	OsPRR73	LOC_Os03g17570	PRR7	At5g02810	RR,CCT	PRR	OsPRR73 regulates heading date and contributes to rice cultivation at a wide range of latitudes[23].
AetCCT13	OsCMF4	LOC_Os03g04620		At1g04500	CCT	CMF
AetCCT14	OsCMF11 (OsH)	LOC_Os10g41100			CCT	CMF
AetCCT15	OsCMF14	LOC_Os12g16160			CCT	CMF
AetCCT16	OsCMF13	LOC_Os12g01080			CCT	CMF
AetCCT17	OsPRR95	LOC_Os09g36220	PRR5	At5g24470	RR,CCT	PRR
AetCCT18	OsB (OsCO3)	LOC_Os09g06464			B1/2,CCT	COL	negatively regulate flowering under short-day conditions[15].
AetCCT19	OsM	LOC_Os06g19444			B1.B2.CCT	COL
AetCCT20	OsK(Ghd2)	LOC_Os02g49880			B1,CCT	COL	plays essential roles in accelerating drought-induced leaf senescence in rice[24].
AetCCT21	Hd1	LOC_Os06g16370	BBX3, COL2	At3g02380	B1,B2,CCT	COL	Hd1 functions as a flowering promoter in SDs but as a repressor in LDs[16]
AetCCT22	OsDTH2	LOC_Os02g49230	BBX7, COL9	At3g07650	B1,B2,CCT	COL	make plants delay flowering under long-day conditions[13].
AetCCT23	OsO	LOC_Os08g42440	BBX13	At1g28050	B1,CCT	COL
AetCCT24	OsL	LOC_Os06g15330	BBX15	At1g25440	B1,CCT	COL
AetCCT25	OsF	LOC_Os02g08150			B1,B2,CCT	COL
AetCCT26	OsG	LOC_Os08g15050			B1/2,CCT	COL
